# Supplementary material for: Sex Effects on Smoking Cue Perception in Non-Smokers, Smokers, and Ex-Smokers: A Pilot Study
Source: Front Psychiatry. 2016 Nov 17;7:187. doi: 10.3389/fpsyt.2016.00187 (PMC5112234; doi:10.3389/fpsyt.2016.00187)
Supplement: Supplementary file 1 [file table_1.xlsx]

## Sheet: Sheet1
A) ALL: Females vs Males
Cluster Index	Voxels	P	-log10(P)	Z-MAX	Z-MAX X (mm)	Z-MAX Y (mm)	Z-MAX Z (mm)	Z-COG X (mm)	Z-COG Y (mm)	Z-COG Z (mm)	COPE-MAX	COPE-MAX X (mm)	COPE-MAX Y (mm)	COPE-MAX Z (mm)	COPE-MEAN	Side	Regions
1	2689	1.19e-07	6.92	4.07	-46	22	-22	-43.9	27.2	-1.48	56.7	-50	18	-12	22.8	L	Temporal Pole
2	2293	8.94e-07	6.05	4.19	-6	44	38	-4.78	31.7	39.6	44.3	0	48	26	22	B	Superior Frontal Gyrus
3	1281	0.000382	3.42	4.22	-66	-38	-8	-58.8	-34.1	-7.34	44.9	-66	-38	-8	21.4	L	Middle Temporal Gyrus
4	675	0.0316	1.5	4.13	50	30	26	49.8	31.3	23.4	50.4	52	30	26	27.3	R	Middle Frontal Gyrus
5	671	0.0326	1.49	3.82	-50	-56	26	-45.8	-59.3	37.9	43	-58	-54	36	24.6	L	Angular Gyrus
B) SMOKERS: Females vs Males
Cluster Index	Voxels	P	-log10(P)	Z-MAX	Z-MAX X (mm)	Z-MAX Y (mm)	Z-MAX Z (mm)	Z-COG X (mm)	Z-COG Y (mm)	Z-COG Z (mm)	COPE-MAX	COPE-MAX X (mm)	COPE-MAX Y (mm)	COPE-MAX Z (mm)	COPE-MEAN	Side	Regions
1	1957	5.96e-06	5.22	3.98	-50	18	14	-39.7	28.1	10.3	34.5	-38	60	0	12.7	L	Inferior Frontal Gyrus
2	1828	1.26e-05	4.9	4.39	-14	50	32	-7.58	41.3	31.9	24	-2	20	44	11.5	R	Frontal Pole
3	890	0.00595	2.23	3.92	-40	-68	52	-41.1	-65	44.4	35.1	-40	-66	54	16.9	L	Lateral Occipital Cortex
4	812	0.0107	1.97	4.06	-54	-44	-2	-57.4	-33.4	-6.06	19.8	-68	-40	-10	11.5	L	Middle Temporal Gyrus
5	623	0.0483	1.32	3.47	8	-36	28	0.917	-32.7	28.3	23.5	0	-28	26	12.2	R	Cingulate Gyrus
C) EX-SMOKERS: Females vs Males
Cluster Index	Voxels	P	-log10(P)	Z-MAX	Z-MAX X (mm)	Z-MAX Y (mm)	Z-MAX Z (mm)	Z-COG X (mm)	Z-COG Y (mm)	Z-COG Z (mm)	COPE-MAX	COPE-MAX X (mm)	COPE-MAX Y (mm)	COPE-MAX Z (mm)	COPE-MEAN
1	1207	0.000627	3.2	4.4	4	-14	68	4.77	-10.6	55.8	22.1	8	-42	74	11.2	R	Pre-central Gyrus
2	1194	0.000685	3.16	3.71	48	-30	6	55.5	-16.4	19.7	29.1	54	-14	8	13.3	R	Superior Temporal Gyrus
3	820	0.0101	2	3.77	-14	-90	20	-12.2	-89.6	20.2	39.2	-10	-96	26	14.6	L	Occipital Pole
